# Supplementary material for: Improved U-Shaped Convolutional Neural Network with Convolutional Block Attention Module and Feature Fusion for Automated Segmentation of Fine Roots in Field Rhizotron Imagery
Source: Sensors (Basel). 2025 Aug 11;25(16):4956. doi: 10.3390/s25164956 (PMC12389817; doi:10.3390/s25164956)
Supplement: Supplementary file 1 [file sensors-25-04956-s001.zip]

Archive with 1 entries (1 files):
- sensors-3765903-supplementary.pdf
